# Supplementary material for: Modification of the Dielectric and Thermal Properties of Organic Frameworks Based on Nonterminal Epoxy Liquid Crystal with Silicon Dioxide and Titanium Dioxide
Source: Polymers (Basel). 2024 May 8;16(10):1320. doi: 10.3390/polym16101320 (PMC11125083; doi:10.3390/polym16101320)
Supplement: Supplementary file 1 [file polymers-16-01320-s001.zip]

Archive with 1 entries (1 files):
- polymers-2918909-supplementary.pdf
